# Supplementary material for: Novel Thiourea Ligands—Synthesis, Characterization and Preliminary Study on Their Coordination Abilities
Source: Molecules. 2024 Oct 16;29(20):4906. doi: 10.3390/molecules29204906 (PMC11510064; doi:10.3390/molecules29204906)
Supplement: Supplementary file 1 [file molecules-29-04906-s001.zip]

Archive with 1 entries (1 files):
- molecules-3218984-supplementary.pdf
